# Supplementary material for: Nomenclatural revision of Cryptantha (Boraginaceae s. str.) names linked to South American taxa
Source: PhytoKeys. 2021 Aug 30;181:29–47. doi: 10.3897/phytokeys.181.69740 (PMC8421323; doi:10.3897/phytokeys.181.69740)
Supplement: XML Treatment for Cryptantha alyssoides [file phytokeys.181.69740-treatment2.xml]

<!DOCTYPE tp:taxon-treatment
  PUBLIC "-//TaxonX//DTD Taxonomic Treatment Publishing DTD v0 20100105//EN" "tax-treatment-NSO.dtd">
<tp:taxon-treatment xmlns:tp="http://www.plazi.org/taxpub"><tp:treatment-meta><kwd-group><label>Taxon classification</label><kwd><named-content xmlns:xlink="http://www.w3.org/1999/xlink" content-type="kingdom">Plantae</named-content></kwd><kwd><named-content xmlns:xlink="http://www.w3.org/1999/xlink" content-type="order">Boraginales</named-content></kwd><kwd><named-content xmlns:xlink="http://www.w3.org/1999/xlink" content-type="family">Boraginaceae</named-content></kwd></kwd-group><mixed-citation publication-type="journal"><person-group><name><surname>Moroni</surname><given-names>Pablo</given-names></name><name><surname>Martínez</surname><given-names>Agustina</given-names></name><name><surname>Simpson</surname><given-names>Michael G.</given-names></name></person-group><article-title>Nomenclatural revision of <italic><tp:taxon-name><tp:taxon-name-part taxon-name-part-type="genus" reg="Cryptantha">Cryptantha</tp:taxon-name-part></tp:taxon-name></italic> (<tp:taxon-name><tp:taxon-name-part taxon-name-part-type="family">Boraginaceae</tp:taxon-name-part></tp:taxon-name> s. str.) names linked to South American taxa</article-title><source>PhytoKeys</source><day>30</day><month>8</month><year>2021</year><volume>181</volume><fpage>29</fpage><lpage>47</lpage><pub-id pub-id-type="doi">10.3897/phytokeys.181.69740</pub-id></mixed-citation></tp:treatment-meta><tp:nomenclature><label>2.</label><tp:taxon-name>
            <object-id xmlns:xlink="http://www.w3.org/1999/xlink" content-type="arpha" xlink:type="simple">AFCA916B-B0D2-5156-A13B-918FD4F90F2E</object-id>
            <tp:taxon-name-part taxon-name-part-type="genus" reg="Cryptantha">Cryptantha</tp:taxon-name-part>
            <tp:taxon-name-part taxon-name-part-type="species" reg="alyssoides">alyssoides</tp:taxon-name-part>
          </tp:taxon-name><tp:taxon-authority>(A. DC.) Reiche, Anales Univ. Chile 121: 824. 1907.</tp:taxon-authority><tp:nomenclature-citation-list><tp:nomenclature-citation><tp:taxon-name>
                <tp:taxon-name-part taxon-name-part-type="genus" reg="Cryptantha"/>
                <tp:taxon-name-part taxon-name-part-type="species" reg="alyssoides"/>
              </tp:taxon-name><comment>≡ <tp:taxon-name><tp:taxon-name-part taxon-name-part-type="genus" reg="Eritrichium">Eritrichium</tp:taxon-name-part><tp:taxon-name-part taxon-name-part-type="species" reg="alyssoides">alyssoides</tp:taxon-name-part></tp:taxon-name> A. DC., Prodr. [A. P. de Candolle] 10: 131. 1846. <tp:taxon-name><tp:taxon-name-part taxon-name-part-type="genus" reg="Krynitzkia">Krynitzkia</tp:taxon-name-part><tp:taxon-name-part taxon-name-part-type="species" reg="alyssoides">alyssoides</tp:taxon-name-part></tp:taxon-name> (A. DC.) A. Gray, Proc. Am. Acad. 20: 280. 1885. Type: Chile. Región del Libertador General Bernardo O’Higgins: Talcaregué, 1833, <italic>C. Gay s.n.</italic> (holotype: G [G00204936 digital image!]). </comment></tp:nomenclature-citation><tp:nomenclature-citation><tp:taxon-name>
                <tp:taxon-name-part taxon-name-part-type="genus" reg="Cryptantha"/>
                <tp:taxon-name-part taxon-name-part-type="species" reg="alyssoides"/>
              </tp:taxon-name><comment>= <tp:taxon-name><tp:taxon-name-part taxon-name-part-type="genus" reg="Eritrichium">Eritrichium</tp:taxon-name-part><tp:taxon-name-part taxon-name-part-type="species" reg="gilliesii">gilliesii</tp:taxon-name-part></tp:taxon-name> Phil., Anales Univ. Chile 43: 517. 1873. <tp:taxon-name><tp:taxon-name-part taxon-name-part-type="genus" reg="Cryptantha">Cryptantha</tp:taxon-name-part><tp:taxon-name-part taxon-name-part-type="species" reg="gilliesii">gilliesii</tp:taxon-name-part></tp:taxon-name> (Phil.) Reiche, Fl. Chile 5: 229. 1907. Type: Chile. Región Metropolitana de Santiago: Valle del Yeso, Jan. 1866, <italic>R.A. Philippi s.n.</italic> (first-step lectotype, designated by <xref ref-type="bibr" rid="B16">Johnston 1927</xref>, pg. 65: SGO; second-step lectotype, designated here: SGO [SGO000004084 digital image!]; isolectotype: SGO [SGO000004085 digital image!]). </comment></tp:nomenclature-citation><tp:nomenclature-citation><tp:taxon-name>
                <tp:taxon-name-part taxon-name-part-type="genus" reg="Cryptantha"/>
                <tp:taxon-name-part taxon-name-part-type="species" reg="alyssoides"/>
              </tp:taxon-name><comment>= <tp:taxon-name><tp:taxon-name-part taxon-name-part-type="genus" reg="Eritrichium">Eritrichium</tp:taxon-name-part><tp:taxon-name-part taxon-name-part-type="species" reg="talquinum">talquinum</tp:taxon-name-part></tp:taxon-name> Phil., Anales Univ. Chile 90: 517. 1895. <tp:taxon-name><tp:taxon-name-part taxon-name-part-type="genus" reg="Cryptantha">Cryptantha</tp:taxon-name-part><tp:taxon-name-part taxon-name-part-type="species" reg="talquina">talquina</tp:taxon-name-part></tp:taxon-name> (Phil.) Brand, Pflanzenr. (Engler) [Heft 97] 4, Fam. 252: 32. 1931. Type: Chile. Región del Maule: Talca, Feb. 1879, <italic>F. Philippi s.n.</italic> (lectotype, designated by <xref ref-type="bibr" rid="B16">Johnston 1927</xref>, pg. 65: SGO [SGO000004140 digital image!]; isolectotypes: CORD [CORD00003778 digital image!], GH [GH00096580 digital image!]). </comment></tp:nomenclature-citation></tp:nomenclature-citation-list></tp:nomenclature><tp:treatment-sec sec-type="notes" id="SECID0EZHAE"><title>Notes.</title><p>In describing <italic><tp:taxon-name><tp:taxon-name-part taxon-name-part-type="genus" reg="Eritrichium">Eritrichium</tp:taxon-name-part><tp:taxon-name-part taxon-name-part-type="species" reg="gilliesii">gilliesii</tp:taxon-name-part></tp:taxon-name></italic>, <xref ref-type="bibr" rid="B37">Rudolph. A. Philippi (1873)</xref> cited a collection he made in Valle del Yeso, Chile. Two specimens of the gathering referred to by Philippi are found at SGO; these duplicates all bear original labels annotated by him with the identification of “<tp:taxon-name><tp:taxon-name-part taxon-name-part-type="genus" reg="Eritrichium">E.</tp:taxon-name-part><tp:taxon-name-part taxon-name-part-type="species" reg="gilliesii">gilliesii</tp:taxon-name-part></tp:taxon-name>” and agree with the diagnosis cited in the protologue. <xref ref-type="bibr" rid="B16">Johnston (1927)</xref> clearly indicated a sheet housed at SGO as the “type”, although more than one specimen is actually lodged there. Thus, Johnston’s choice is here interpreted as a first-step lectotypification. In order to narrow this designation, the sheet SGO000004084 is here selected as a second-step lectotype.</p><p>The original material of <italic><tp:taxon-name><tp:taxon-name-part taxon-name-part-type="genus" reg="Eritrichium">Eritrichium</tp:taxon-name-part><tp:taxon-name-part taxon-name-part-type="species" reg="talquinum">talquinum</tp:taxon-name-part></tp:taxon-name></italic>, as referred to by <xref ref-type="bibr" rid="B39">Rudolph A. Philippi (1895)</xref> in the protologue of the species, was collected by Friedrich Philippi in Talca, Chile. There are two sheets of apparent original material, which agree with the diagnosis and cited locality, at CORD and SGO. Both specimens were presumably studied by R. A. Philippi since they were annotated, in his hand, as “<tp:taxon-name><tp:taxon-name-part taxon-name-part-type="genus" reg="Eritrichium">Eritrichium</tp:taxon-name-part><tp:taxon-name-part taxon-name-part-type="species" reg="talquinum">talquinum</tp:taxon-name-part></tp:taxon-name>”. <xref ref-type="bibr" rid="B16">Johnston (1927)</xref> noted the specimen at SGO as the “type”, although the author of the name had not indicated any collection as such at the time he published the species. Thus, given that only one element at SGO satisfies the information given by Johnston, his statement is here interpreted as a lectotype designation.</p></tp:treatment-sec><ref-list><ref id="B16"><mixed-citation xmlns:xlink="http://www.w3.org/1999/xlink" xlink:type="simple"><person-group><name name-style="western"><surname>Johnston</surname><given-names>IM</given-names></name></person-group> (<year>1927</year>) <article-title>Studies in the <tp:taxon-name><tp:taxon-name-part taxon-name-part-type="family">Boraginaceae</tp:taxon-name-part></tp:taxon-name> VI. A revision of the South American <tp:taxon-name><tp:taxon-name-part taxon-name-part-type="subfamily">Boraginoideae</tp:taxon-name-part></tp:taxon-name>.</article-title><source>Contributions from the Gray Herbarium of Harvard University</source><volume>78</volume>: <fpage>1</fpage>–<lpage>118</lpage>.</mixed-citation></ref><ref id="B37"><mixed-citation xmlns:xlink="http://www.w3.org/1999/xlink" xlink:type="simple"><person-group><name name-style="western"><surname>Philippi</surname><given-names>RA</given-names></name></person-group> (<year>1873</year>) <article-title>Descripción de las plantas nuevas incorporadas últimamente en el herbario chileno.</article-title><source>Anales de la Universidad de Chile</source><volume>43</volume>: <fpage>479</fpage>–<lpage>583</lpage>.</mixed-citation></ref><ref id="B39"><mixed-citation xmlns:xlink="http://www.w3.org/1999/xlink" xlink:type="simple"><person-group><name name-style="western"><surname>Philippi</surname><given-names>RA</given-names></name></person-group> (<year>1895</year>) <article-title>Plantas nuevas chilenas de las familias que corresponden al tomo IV de la obra de Gay: (continuación).</article-title><source>Anales de la Universidad de Chile</source><volume>90</volume>: <fpage>511</fpage>–<lpage>566</lpage>. <ext-link xlink:type="simple" ext-link-type="doi" xlink:href="10.5354/0717-8883.2012.20872">https://doi.org/10.5354/0717-8883.2012.20872</ext-link></mixed-citation></ref></ref-list></tp:taxon-treatment>
