# Supplementary material for: Nomenclatural revision of Cryptantha (Boraginaceae s. str.) names linked to South American taxa
Source: PhytoKeys. 2021 Aug 30;181:29–47. doi: 10.3897/phytokeys.181.69740 (PMC8421323; doi:10.3897/phytokeys.181.69740)
Supplement: XML Treatment for Cryptantha capituliflora [file phytokeys.181.69740-treatment5.xml]

<!DOCTYPE tp:taxon-treatment
  PUBLIC "-//TaxonX//DTD Taxonomic Treatment Publishing DTD v0 20100105//EN" "tax-treatment-NSO.dtd">
<tp:taxon-treatment xmlns:tp="http://www.plazi.org/taxpub"><tp:treatment-meta><kwd-group><label>Taxon classification</label><kwd><named-content xmlns:xlink="http://www.w3.org/1999/xlink" content-type="kingdom">Plantae</named-content></kwd><kwd><named-content xmlns:xlink="http://www.w3.org/1999/xlink" content-type="order">Boraginales</named-content></kwd><kwd><named-content xmlns:xlink="http://www.w3.org/1999/xlink" content-type="family">Boraginaceae</named-content></kwd></kwd-group><mixed-citation publication-type="journal"><person-group><name><surname>Moroni</surname><given-names>Pablo</given-names></name><name><surname>Martínez</surname><given-names>Agustina</given-names></name><name><surname>Simpson</surname><given-names>Michael G.</given-names></name></person-group><article-title>Nomenclatural revision of <italic><tp:taxon-name><tp:taxon-name-part taxon-name-part-type="genus" reg="Cryptantha">Cryptantha</tp:taxon-name-part></tp:taxon-name></italic> (<tp:taxon-name><tp:taxon-name-part taxon-name-part-type="family">Boraginaceae</tp:taxon-name-part></tp:taxon-name> s. str.) names linked to South American taxa</article-title><source>PhytoKeys</source><day>30</day><month>8</month><year>2021</year><volume>181</volume><fpage>29</fpage><lpage>47</lpage><pub-id pub-id-type="doi">10.3897/phytokeys.181.69740</pub-id></mixed-citation></tp:treatment-meta><tp:nomenclature><label>5.</label><tp:taxon-name>
            <object-id xmlns:xlink="http://www.w3.org/1999/xlink" content-type="arpha" xlink:type="simple">9E5632D4-5B69-5634-BBE3-D2DA23E63353</object-id>
            <tp:taxon-name-part taxon-name-part-type="genus" reg="Cryptantha">Cryptantha</tp:taxon-name-part>
            <tp:taxon-name-part taxon-name-part-type="species" reg="capituliflora">capituliflora</tp:taxon-name-part>
          </tp:taxon-name><tp:taxon-authority>(Clos) Reiche, Anales Univ. Chile 121: 822. 1907.</tp:taxon-authority><tp:nomenclature-citation-list><tp:nomenclature-citation><tp:taxon-name>
                <tp:taxon-name-part taxon-name-part-type="genus" reg="Cryptantha"/>
                <tp:taxon-name-part taxon-name-part-type="species" reg="capituliflora"/>
              </tp:taxon-name><comment>≡ <tp:taxon-name><tp:taxon-name-part taxon-name-part-type="genus" reg="Eritrichium">Eritrichium</tp:taxon-name-part><tp:taxon-name-part taxon-name-part-type="species" reg="capituliflorum">capituliflorum</tp:taxon-name-part></tp:taxon-name> Clos, Fl. Chil. 4(4): 467. 1849. <tp:taxon-name><tp:taxon-name-part taxon-name-part-type="genus" reg="Cynoglossospermum">Cynoglossospermum</tp:taxon-name-part><tp:taxon-name-part taxon-name-part-type="species" reg="capituliflorum">capituliflorum</tp:taxon-name-part></tp:taxon-name> (Clos) Kuntze, Revis. Gen. Pl. 3[3]: 204. 1898. Type: Chile. Región de Coquimbo: “Sur les collines des environs de Los Patos”, s.d., <italic>C. Gay 533</italic> (lectotype, designated here: P [P00606749 digital image!]; isolectotypes: GH [GH00096371 digital image!], P [P00606750 digital image!]). </comment></tp:nomenclature-citation></tp:nomenclature-citation-list></tp:nomenclature><tp:treatment-sec sec-type="notes" id="SECID0E1SAE"><title>Note.</title><p><xref ref-type="bibr" rid="B6">Clos’ (1849)</xref> description of <italic><tp:taxon-name><tp:taxon-name-part taxon-name-part-type="genus" reg="Eritrichium">Eritrichium</tp:taxon-name-part><tp:taxon-name-part taxon-name-part-type="species" reg="capituliflorum">capituliflorum</tp:taxon-name-part></tp:taxon-name></italic> includes a direct reference to a collection made by Claude Gay in Coquimbo, Chile. Two duplicates of the collection involved are found at P in agreement with the diagnosis and cited locality as referred to by Clos in the protologue. In this context, the duplicate P00606749 is here selected as lectotype of the name.</p></tp:treatment-sec><ref-list><ref id="B6"><mixed-citation xmlns:xlink="http://www.w3.org/1999/xlink" xlink:type="simple"><person-group><name name-style="western"><surname>Clos</surname><given-names>D</given-names></name></person-group> (<year>1849</year>) <article-title><tp:taxon-name><tp:taxon-name-part taxon-name-part-type="genus">Eritrichium</tp:taxon-name-part></tp:taxon-name>.</article-title><source>Flora Chilena</source><volume>4</volume>(<issue>4</issue>): <fpage>462</fpage>–<lpage>472</lpage>.</mixed-citation></ref></ref-list></tp:taxon-treatment>
