# Supplementary material for: Nomenclatural revision of Cryptantha (Boraginaceae s. str.) names linked to South American taxa
Source: PhytoKeys. 2021 Aug 30;181:29–47. doi: 10.3897/phytokeys.181.69740 (PMC8421323; doi:10.3897/phytokeys.181.69740)
Supplement: XML Treatment for Cryptantha diffusa [file phytokeys.181.69740-treatment9.xml]

<!DOCTYPE tp:taxon-treatment
  PUBLIC "-//TaxonX//DTD Taxonomic Treatment Publishing DTD v0 20100105//EN" "tax-treatment-NSO.dtd">
<tp:taxon-treatment xmlns:tp="http://www.plazi.org/taxpub"><tp:treatment-meta><kwd-group><label>Taxon classification</label><kwd><named-content xmlns:xlink="http://www.w3.org/1999/xlink" content-type="kingdom">Plantae</named-content></kwd><kwd><named-content xmlns:xlink="http://www.w3.org/1999/xlink" content-type="order">Boraginales</named-content></kwd><kwd><named-content xmlns:xlink="http://www.w3.org/1999/xlink" content-type="family">Boraginaceae</named-content></kwd></kwd-group><mixed-citation publication-type="journal"><person-group><name><surname>Moroni</surname><given-names>Pablo</given-names></name><name><surname>Martínez</surname><given-names>Agustina</given-names></name><name><surname>Simpson</surname><given-names>Michael G.</given-names></name></person-group><article-title>Nomenclatural revision of <italic><tp:taxon-name><tp:taxon-name-part taxon-name-part-type="genus" reg="Cryptantha">Cryptantha</tp:taxon-name-part></tp:taxon-name></italic> (<tp:taxon-name><tp:taxon-name-part taxon-name-part-type="family">Boraginaceae</tp:taxon-name-part></tp:taxon-name> s. str.) names linked to South American taxa</article-title><source>PhytoKeys</source><day>30</day><month>8</month><year>2021</year><volume>181</volume><fpage>29</fpage><lpage>47</lpage><pub-id pub-id-type="doi">10.3897/phytokeys.181.69740</pub-id></mixed-citation></tp:treatment-meta><tp:nomenclature><label>9.</label><tp:taxon-name>
            <object-id xmlns:xlink="http://www.w3.org/1999/xlink" content-type="arpha" xlink:type="simple">98C2FE90-A1AE-5167-9332-AA2856FDBE05</object-id>
            <tp:taxon-name-part taxon-name-part-type="genus" reg="Cryptantha">Cryptantha</tp:taxon-name-part>
            <tp:taxon-name-part taxon-name-part-type="species" reg="diffusa">diffusa</tp:taxon-name-part>
          </tp:taxon-name><tp:taxon-authority>(Phil.) I.M. Johnst., Contr. Gray Herb. 78: 52. 1927.</tp:taxon-authority><tp:nomenclature-citation-list><tp:nomenclature-citation><tp:taxon-name>
                <tp:taxon-name-part taxon-name-part-type="genus" reg="Cryptantha">Cryptantha</tp:taxon-name-part>
                <tp:taxon-name-part taxon-name-part-type="species" reg="diffusa">diffusa</tp:taxon-name-part>
              </tp:taxon-name><comment>≡ <tp:taxon-name><tp:taxon-name-part taxon-name-part-type="genus" reg="Eritrichium">Eritrichium</tp:taxon-name-part><tp:taxon-name-part taxon-name-part-type="species" reg="diffusum">diffusum</tp:taxon-name-part></tp:taxon-name> Phil., Linnaea 33: 191. 1864. Type: Chile. Región de Coquimbo: “Huanta, Baños del Toro”, 1860–1861, <italic>H. Volckmann s.n</italic>. (first-step lectotype, designated by <xref ref-type="bibr" rid="B16">Johnston 1927</xref>, pg. 53: SGO; second-step lectotype, designated here, SGO [bc] SGO000004064 image!; isolectotype, SGO [bc] SGO000004065 image!). </comment></tp:nomenclature-citation><tp:nomenclature-citation><tp:taxon-name>
                <tp:taxon-name-part taxon-name-part-type="genus" reg="Cryptantha"/>
                <tp:taxon-name-part taxon-name-part-type="species" reg="diffusa"/>
              </tp:taxon-name><comment>= <tp:taxon-name><tp:taxon-name-part taxon-name-part-type="genus" reg="Eritrichium">Eritrichium</tp:taxon-name-part><tp:taxon-name-part taxon-name-part-type="species" reg="micranthum">micranthum</tp:taxon-name-part></tp:taxon-name> Phil., Fl. Atac. 38. 1860. Type: Chile. [Región de Antofagasta:] Sandón, Feb. 1854, <italic>R.A. Philippi s.n</italic>. (first-step lectotype, designated by <xref ref-type="bibr" rid="B16">Johnston 1927</xref>, pg. 53: SGO; second-step lectotype, designated here: SGO [SGO000004107 digital image!]; isolectotype: SGO [SGO000004106 digital image!]). </comment></tp:nomenclature-citation><tp:nomenclature-citation><tp:taxon-name>
                <tp:taxon-name-part taxon-name-part-type="genus" reg="Cryptantha"/>
                <tp:taxon-name-part taxon-name-part-type="species" reg="diffusa"/>
              </tp:taxon-name><comment>= <tp:taxon-name><tp:taxon-name-part taxon-name-part-type="genus" reg="Cryptantha">Cryptantha</tp:taxon-name-part><tp:taxon-name-part taxon-name-part-type="species" reg="famatinae">famatinae</tp:taxon-name-part></tp:taxon-name> Brand, Repert. Spec. Nov. Regni Veg. 20: 317. 1924. Type: Argentina. La Rioja: La Incrucijada [sic], Sierra <tp:taxon-name><tp:taxon-name-part taxon-name-part-type="genus">Famatina</tp:taxon-name-part></tp:taxon-name>, 1879, <italic>G.H.E.W. Hieronymus &amp; G. Niederlein 466</italic> (lectotype, designated here: CORD [CORD00003765 digital image!]; isolectotype: GH [GH00096383 digital image!]). </comment></tp:nomenclature-citation></tp:nomenclature-citation-list></tp:nomenclature><tp:treatment-sec sec-type="notes" id="SECID0EUDAG"><title>Notes.</title><p>The protologue of <italic><tp:taxon-name><tp:taxon-name-part taxon-name-part-type="genus" reg="Eritrichium">Eritrichium</tp:taxon-name-part><tp:taxon-name-part taxon-name-part-type="species" reg="diffusum">diffusum</tp:taxon-name-part></tp:taxon-name></italic> (<xref ref-type="bibr" rid="B36">Philippi 1864</xref>) includes a direct reference to a collection made by Herman Volckmann in Coquimbo, Chile. <xref ref-type="bibr" rid="B16">Johnston (1927)</xref> referred to a specimen lodged at SGO as the “type” of the name, while <xref ref-type="bibr" rid="B30">Pérez-Moreau (1976)</xref> later stated “Chile. Coquimbo: Huanta, Baños del Toro, 1860–61, Volckmann (tipo de <italic><tp:taxon-name><tp:taxon-name-part taxon-name-part-type="genus" reg="Eritrichium">E.</tp:taxon-name-part><tp:taxon-name-part taxon-name-part-type="species" reg="diffusum">diffusum</tp:taxon-name-part></tp:taxon-name></italic>, SGO)”. Despite the statements of these authors, in the general collection at SGO two sheets were found in agreement with the protologue. The specimens match the diagnosis as coined by Philippi. In this framework, the earliest statement made by <xref ref-type="bibr" rid="B16">Johnston (1927)</xref> is here interpreted as a first-step lectotypification. In order to narrow this broad designation, the sheet SGO000004064 is here selected as a second-step lectotype.</p><p><xref ref-type="bibr" rid="B35">Rudolph A. Philippi (1860)</xref> described <italic><tp:taxon-name><tp:taxon-name-part taxon-name-part-type="genus" reg="Eritrichium">Eritrichium</tp:taxon-name-part><tp:taxon-name-part taxon-name-part-type="species" reg="micranthum">micranthum</tp:taxon-name-part></tp:taxon-name></italic> based on a collection he made in Sandón, Chile, with no further reference. According to <xref ref-type="bibr" rid="B16">Johnston (1927)</xref>, the type element of this species is housed at SGO. <xref ref-type="bibr" rid="B16">Johnston’s (1927)</xref> statement is here interpreted as a first-step lectotype designation since two sheets in agreement with the protologue and annotated by Philippi as “<tp:taxon-name><tp:taxon-name-part taxon-name-part-type="genus" reg="Eritrichium">Eritrichium</tp:taxon-name-part><tp:taxon-name-part taxon-name-part-type="species" reg="micranthum">micranthum</tp:taxon-name-part></tp:taxon-name>” were found at SGO. The specimens involved match the protologue and, thus, the designation of <xref ref-type="bibr" rid="B16">Johnston (1927)</xref> is here narrowed by selecting the sheet SGO000004107 as a second step-lectotype.</p><p>In the protologue of <italic><tp:taxon-name><tp:taxon-name-part taxon-name-part-type="genus" reg="Cryptantha">Cryptantha</tp:taxon-name-part><tp:taxon-name-part taxon-name-part-type="species" reg="famatinae">famatinae</tp:taxon-name-part></tp:taxon-name></italic>, <xref ref-type="bibr" rid="B3">Brand (1924)</xref> cited a collection made by Georg H. E. W. Hieronymus and Gustav Niederlein in the province of La Rioja, Argentina. No original collections could be traced at B, where Brand worked (<xref ref-type="bibr" rid="B46">Stafleu and Cowan 1976</xref>), but duplicates of Hieronymus and Niederlein’s collection were located at CORD and GH. These sheets agree with the diagnosis and cited locality found in the protologue. Thus, the sheet CORD00003765 is here selected as lectotype of the name.</p></tp:treatment-sec><ref-list><ref id="B16"><mixed-citation xmlns:xlink="http://www.w3.org/1999/xlink" xlink:type="simple"><person-group><name name-style="western"><surname>Johnston</surname><given-names>IM</given-names></name></person-group> (<year>1927</year>) <article-title>Studies in the <tp:taxon-name><tp:taxon-name-part taxon-name-part-type="family">Boraginaceae</tp:taxon-name-part></tp:taxon-name> VI. A revision of the South American <tp:taxon-name><tp:taxon-name-part taxon-name-part-type="subfamily">Boraginoideae</tp:taxon-name-part></tp:taxon-name>.</article-title><source>Contributions from the Gray Herbarium of Harvard University</source><volume>78</volume>: <fpage>1</fpage>–<lpage>118</lpage>.</mixed-citation></ref><ref id="B36"><mixed-citation xmlns:xlink="http://www.w3.org/1999/xlink" xlink:type="simple"><person-group><name name-style="western"><surname>Philippi</surname><given-names>RA</given-names></name></person-group> (<year>1864</year>) <article-title>Plantarum novarum Chilensium.</article-title><source>Linnaea</source><volume>33</volume>: <fpage>1</fpage>–<lpage>308</lpage>.</mixed-citation></ref><ref id="B30"><mixed-citation xmlns:xlink="http://www.w3.org/1999/xlink" xlink:type="simple"><person-group><name name-style="western"><surname>Pérez-Moreau</surname><given-names>RL</given-names></name></person-group> (<year>1976</year>) Revisión del género <italic><tp:taxon-name><tp:taxon-name-part taxon-name-part-type="genus">Cryptantha</tp:taxon-name-part></tp:taxon-name></italic> en la Argentina (<tp:taxon-name><tp:taxon-name-part taxon-name-part-type="family">Boraginaceae</tp:taxon-name-part></tp:taxon-name>). Darwiniana 20(1/2): 155–188.</mixed-citation></ref><ref id="B35"><mixed-citation xmlns:xlink="http://www.w3.org/1999/xlink" xlink:type="simple"><person-group><name name-style="western"><surname>Philippi</surname><given-names>RA</given-names></name></person-group> (<year>1860</year>) Florula Atacamensis seu enumeratio plantarum, quas in itinere per desertum Atacamense. Sumptibus E. Anton. <ext-link xlink:type="simple" ext-link-type="doi" xlink:href="10.5962/bhl.title.162865">https://doi.org/10.5962/bhl.title.162865</ext-link></mixed-citation></ref><ref id="B3"><mixed-citation xmlns:xlink="http://www.w3.org/1999/xlink" xlink:type="simple"><person-group><name name-style="western"><surname>Brand</surname><given-names>A</given-names></name></person-group> (<year>1924</year>) <article-title>Decas specierum novarum quinta.</article-title><source>Repertorium Specierum Novarum Regni Vegetabilis</source><volume>20</volume>(<issue>6–21</issue>): <fpage>317</fpage>–<lpage>320</lpage>. <ext-link xlink:type="simple" ext-link-type="doi" xlink:href="10.1002/fedr.19240200617">https://doi.org/10.1002/fedr.19240200617</ext-link></mixed-citation></ref><ref id="B46"><mixed-citation xmlns:xlink="http://www.w3.org/1999/xlink" xlink:type="simple"><person-group><name name-style="western"><surname>Stafleu</surname><given-names>FA</given-names></name><name name-style="western"><surname>Cowan</surname><given-names>RS</given-names></name></person-group> (<year>1976</year>) Taxonomic Literature Vol. 1, a Selective Guide to Botanical Publications and Collections with Dates, Commentaries and Types, ed. 2. Bohn, Scheltema &amp; Holkema, Utrecht. <ext-link xlink:type="simple" ext-link-type="doi" xlink:href="10.5962/bhl.title.48631">https://doi.org/10.5962/bhl.title.48631</ext-link></mixed-citation></ref></ref-list></tp:taxon-treatment>
