# Supplementary material for: Nomenclatural revision of Cryptantha (Boraginaceae s. str.) names linked to South American taxa
Source: PhytoKeys. 2021 Aug 30;181:29–47. doi: 10.3897/phytokeys.181.69740 (PMC8421323; doi:10.3897/phytokeys.181.69740)
Supplement: XML Treatment for Cryptantha filaginea [file phytokeys.181.69740-treatment11.xml]

<!DOCTYPE tp:taxon-treatment
  PUBLIC "-//TaxonX//DTD Taxonomic Treatment Publishing DTD v0 20100105//EN" "tax-treatment-NSO.dtd">
<tp:taxon-treatment xmlns:tp="http://www.plazi.org/taxpub"><tp:treatment-meta><kwd-group><label>Taxon classification</label><kwd><named-content xmlns:xlink="http://www.w3.org/1999/xlink" content-type="kingdom">Plantae</named-content></kwd><kwd><named-content xmlns:xlink="http://www.w3.org/1999/xlink" content-type="order">Boraginales</named-content></kwd><kwd><named-content xmlns:xlink="http://www.w3.org/1999/xlink" content-type="family">Boraginaceae</named-content></kwd></kwd-group><mixed-citation publication-type="journal"><person-group><name><surname>Moroni</surname><given-names>Pablo</given-names></name><name><surname>Martínez</surname><given-names>Agustina</given-names></name><name><surname>Simpson</surname><given-names>Michael G.</given-names></name></person-group><article-title>Nomenclatural revision of <italic><tp:taxon-name><tp:taxon-name-part taxon-name-part-type="genus" reg="Cryptantha">Cryptantha</tp:taxon-name-part></tp:taxon-name></italic> (<tp:taxon-name><tp:taxon-name-part taxon-name-part-type="family">Boraginaceae</tp:taxon-name-part></tp:taxon-name> s. str.) names linked to South American taxa</article-title><source>PhytoKeys</source><day>30</day><month>8</month><year>2021</year><volume>181</volume><fpage>29</fpage><lpage>47</lpage><pub-id pub-id-type="doi">10.3897/phytokeys.181.69740</pub-id></mixed-citation></tp:treatment-meta><tp:nomenclature><label>11.</label><tp:taxon-name>
            <object-id xmlns:xlink="http://www.w3.org/1999/xlink" content-type="arpha" xlink:type="simple">CB06C2A9-3F8D-5F4A-ADA6-262DB0B29895</object-id>
            <tp:taxon-name-part taxon-name-part-type="genus" reg="Cryptantha">Cryptantha</tp:taxon-name-part>
            <tp:taxon-name-part taxon-name-part-type="species" reg="filaginea">filaginea</tp:taxon-name-part>
          </tp:taxon-name><tp:taxon-authority>Reiche, Anales Univ. Chile 121: 829. 1907.</tp:taxon-authority><tp:nomenclature-citation-list><tp:nomenclature-citation><tp:taxon-name>
                <tp:taxon-name-part taxon-name-part-type="genus" reg="Cryptantha"/>
                <tp:taxon-name-part taxon-name-part-type="species" reg="filaginea"/>
              </tp:taxon-name><comment>≡ <tp:taxon-name><tp:taxon-name-part taxon-name-part-type="genus" reg="Eritrichium">Eritrichium</tp:taxon-name-part><tp:taxon-name-part taxon-name-part-type="species" reg="filagineum">filagineum</tp:taxon-name-part></tp:taxon-name> Phil., Anales Univ. Chile 90: 536. 1895. Type: Chile. Región de Atacama: Monte Amargo, Sep. 1885, <italic>F. Philippi s.n.</italic> (first-step lectotype, designated by <xref ref-type="bibr" rid="B16">Johnston 1927</xref>, pg. 47: SGO; second-step lectotype, designated here: SGO [SGO000004075 digital image!]; isolectotypes: GH [GH00096386 digital image!], SGO [SGO000004074 digital image!]). </comment></tp:nomenclature-citation></tp:nomenclature-citation-list></tp:nomenclature><tp:treatment-sec sec-type="notes" id="SECID0E1LAG"><title>Note.</title><p>The protologue of <italic><tp:taxon-name><tp:taxon-name-part taxon-name-part-type="genus" reg="Eritrichium">Eritrichium</tp:taxon-name-part><tp:taxon-name-part taxon-name-part-type="species" reg="filagineum">filagineum</tp:taxon-name-part></tp:taxon-name></italic> (Philippi, 1895) includes a direct reference to a collection made by F. Philippi between Caldera and Copiapó, Chile. Two duplicates of a collection in agreement with the protologue and annotated, in R. A. Philippi’s hand, as “<tp:taxon-name><tp:taxon-name-part taxon-name-part-type="genus" reg="Eritrichium">Eritrichium</tp:taxon-name-part><tp:taxon-name-part taxon-name-part-type="species" reg="filagineum">filagineum</tp:taxon-name-part></tp:taxon-name>” were found at SGO. According to <xref ref-type="bibr" rid="B16">Johnston (1927)</xref>, the type element of this species is housed at SGO, and therefore his statement is here interpreted as a first-step lectotype designation. In this context, the duplicate SGO000004075 is here selected as a second-step lectotype of the name.</p></tp:treatment-sec><ref-list><ref id="B16"><mixed-citation xmlns:xlink="http://www.w3.org/1999/xlink" xlink:type="simple"><person-group><name name-style="western"><surname>Johnston</surname><given-names>IM</given-names></name></person-group> (<year>1927</year>) <article-title>Studies in the <tp:taxon-name><tp:taxon-name-part taxon-name-part-type="family">Boraginaceae</tp:taxon-name-part></tp:taxon-name> VI. A revision of the South American <tp:taxon-name><tp:taxon-name-part taxon-name-part-type="subfamily">Boraginoideae</tp:taxon-name-part></tp:taxon-name>.</article-title><source>Contributions from the Gray Herbarium of Harvard University</source><volume>78</volume>: <fpage>1</fpage>–<lpage>118</lpage>.</mixed-citation></ref></ref-list></tp:taxon-treatment>
