# Supplementary material for: Nomenclatural revision of Cryptantha (Boraginaceae s. str.) names linked to South American taxa
Source: PhytoKeys. 2021 Aug 30;181:29–47. doi: 10.3897/phytokeys.181.69740 (PMC8421323; doi:10.3897/phytokeys.181.69740)
Supplement: XML Treatment for Cryptantha globulifera [file phytokeys.181.69740-treatment12.xml]

<!DOCTYPE tp:taxon-treatment
  PUBLIC "-//TaxonX//DTD Taxonomic Treatment Publishing DTD v0 20100105//EN" "tax-treatment-NSO.dtd">
<tp:taxon-treatment xmlns:tp="http://www.plazi.org/taxpub"><tp:treatment-meta><kwd-group><label>Taxon classification</label><kwd><named-content xmlns:xlink="http://www.w3.org/1999/xlink" content-type="kingdom">Plantae</named-content></kwd><kwd><named-content xmlns:xlink="http://www.w3.org/1999/xlink" content-type="order">Boraginales</named-content></kwd><kwd><named-content xmlns:xlink="http://www.w3.org/1999/xlink" content-type="family">Boraginaceae</named-content></kwd></kwd-group><mixed-citation publication-type="journal"><person-group><name><surname>Moroni</surname><given-names>Pablo</given-names></name><name><surname>Martínez</surname><given-names>Agustina</given-names></name><name><surname>Simpson</surname><given-names>Michael G.</given-names></name></person-group><article-title>Nomenclatural revision of <italic><tp:taxon-name><tp:taxon-name-part taxon-name-part-type="genus" reg="Cryptantha">Cryptantha</tp:taxon-name-part></tp:taxon-name></italic> (<tp:taxon-name><tp:taxon-name-part taxon-name-part-type="family">Boraginaceae</tp:taxon-name-part></tp:taxon-name> s. str.) names linked to South American taxa</article-title><source>PhytoKeys</source><day>30</day><month>8</month><year>2021</year><volume>181</volume><fpage>29</fpage><lpage>47</lpage><pub-id pub-id-type="doi">10.3897/phytokeys.181.69740</pub-id></mixed-citation></tp:treatment-meta><tp:nomenclature><label>12.</label><tp:taxon-name>
            <object-id xmlns:xlink="http://www.w3.org/1999/xlink" content-type="arpha" xlink:type="simple">1CE65947-557F-5AFF-AE31-667AF5188800</object-id>
            <tp:taxon-name-part taxon-name-part-type="genus" reg="Cryptantha">Cryptantha</tp:taxon-name-part>
            <tp:taxon-name-part taxon-name-part-type="species" reg="globulifera">globulifera</tp:taxon-name-part>
          </tp:taxon-name><tp:taxon-authority>(Clos) Reiche, Anales Univ. Chile 121: 827. 1907.</tp:taxon-authority><tp:nomenclature-citation-list><tp:nomenclature-citation><tp:taxon-name>
                <tp:taxon-name-part taxon-name-part-type="genus" reg="Cryptantha"/>
                <tp:taxon-name-part taxon-name-part-type="species" reg="globulifera"/>
              </tp:taxon-name><comment>≡ <tp:taxon-name><tp:taxon-name-part taxon-name-part-type="genus" reg="Eritrichium">Eritrichium</tp:taxon-name-part><tp:taxon-name-part taxon-name-part-type="species" reg="globuliferum">globuliferum</tp:taxon-name-part></tp:taxon-name> Clos, Fl. Chil. 4(4): 464. 1849. Type: Chile. Región de Coquimbo: Coquimbo, 1836, <italic>C. Gay 47</italic> (first-step lectotype, designated by <xref ref-type="bibr" rid="B30">Pérez-Moreau 1976</xref>, pg. 175: P; second-step lectotype, designated here: P [P00606762 digital image!]; isolectotypes: GH [GH00096393 digital image!], P [P00606763 digital image!]). </comment></tp:nomenclature-citation><tp:nomenclature-citation><tp:taxon-name>
                <tp:taxon-name-part taxon-name-part-type="genus" reg="Cryptantha"/>
                <tp:taxon-name-part taxon-name-part-type="species" reg="globulifera"/>
              </tp:taxon-name><comment>= <tp:taxon-name><tp:taxon-name-part taxon-name-part-type="genus" reg="Eritrichium">Eritrichium</tp:taxon-name-part><tp:taxon-name-part taxon-name-part-type="species" reg="glareosum">glareosum</tp:taxon-name-part></tp:taxon-name> Phil., Linnaea 33: 189. 1864. <tp:taxon-name><tp:taxon-name-part taxon-name-part-type="genus" reg="Cryptantha">Cryptantha</tp:taxon-name-part><tp:taxon-name-part taxon-name-part-type="species" reg="glareosa">glareosa</tp:taxon-name-part></tp:taxon-name> Greene, Pittonia 1(3): 111. 1887. Type: Chile. Región de Valparaíso: “In alveo fluminis Aconcagua prope San Felipe”, Sep. 1860, <italic>R.A. Philippi s.n.</italic> (first-step lectotype, designated by <xref ref-type="bibr" rid="B16">Johnston 1927</xref>, pg. 52: SGO; second-step lectotype, designated here: SGO [SGO000004086 digital image!]; isolectotypes: GH [GH00096392 digital image!], SGO [SGO000004087 digital image!]). </comment></tp:nomenclature-citation><tp:nomenclature-citation><tp:taxon-name>
                <tp:taxon-name-part taxon-name-part-type="genus" reg="Cryptantha"/>
                <tp:taxon-name-part taxon-name-part-type="species" reg="globulifera"/>
              </tp:taxon-name><comment>= <tp:taxon-name><tp:taxon-name-part taxon-name-part-type="genus" reg="Eritrichium">Eritrichium</tp:taxon-name-part><tp:taxon-name-part taxon-name-part-type="species" reg="carrizalense">carrizalense</tp:taxon-name-part></tp:taxon-name> Phil., Anales Univ. Chile 90: 526. 1895. <tp:taxon-name><tp:taxon-name-part taxon-name-part-type="genus" reg="Cryptantha">Cryptantha</tp:taxon-name-part><tp:taxon-name-part taxon-name-part-type="species" reg="carrizalensis">carrizalensis</tp:taxon-name-part></tp:taxon-name> (Phil.) Reiche, Fl. Chile 5: 224. 1907. Type: Chile. Región de Atacama: Yerba Buena, 1885, <italic>R. Godoy de Collao s.n</italic>. (lectotype, designated by <xref ref-type="bibr" rid="B16">Johnston 1927</xref>, pg. 52: SGO [SGO000004049 digital image!]; isolectotype: GH [GH00096372 digital image!]). </comment></tp:nomenclature-citation><tp:nomenclature-citation><tp:taxon-name>
                <tp:taxon-name-part taxon-name-part-type="genus" reg="Cryptantha"/>
                <tp:taxon-name-part taxon-name-part-type="species" reg="globulifera"/>
              </tp:taxon-name><comment>= <tp:taxon-name><tp:taxon-name-part taxon-name-part-type="genus" reg="Eritrichium">Eritrichium</tp:taxon-name-part><tp:taxon-name-part taxon-name-part-type="species" reg="sphaerophorum">sphaerophorum</tp:taxon-name-part></tp:taxon-name> Phil., Anales Univ. Chile 90: 539. 1895. Type: Chile. Región de Atacama: Caldera, Sep. 1879, <italic>R.A. Philippi s.n.</italic> (first-step lectotype, designated by <xref ref-type="bibr" rid="B16">Johnston 1927</xref>, pg. 52: SGO; second-step lectotype, designated here: SGO [SGO000004137 digital image!]; isolectotypes: GH [GH00096576 digital image!]; SGO [SGO000004136 digital image!]). </comment></tp:nomenclature-citation></tp:nomenclature-citation-list></tp:nomenclature><tp:treatment-sec sec-type="notes" id="SECID0E5QAG"><title>Notes.</title><p><xref ref-type="bibr" rid="B6">Clos’ (1849)</xref> described <italic><tp:taxon-name><tp:taxon-name-part taxon-name-part-type="genus" reg="Eritrichium">Eritrichium</tp:taxon-name-part><tp:taxon-name-part taxon-name-part-type="species" reg="globuliferum">globuliferum</tp:taxon-name-part></tp:taxon-name></italic> based on two syntypes from Chile. The first collection was made by C. Gay (no. <italic>47</italic>) in Coquimbo, while the other one was also made by him (<italic>s.n.</italic>) in Copiapó. <xref ref-type="bibr" rid="B30">Pérez-Moreau (1976)</xref> discussed this name and its original material, stating “Chile. Coquimbo, común en dunas de la costa, La Serena, C. Gay 47, IX-1836 (tipo de <italic><tp:taxon-name><tp:taxon-name-part taxon-name-part-type="genus" reg="Eritrichium">E.</tp:taxon-name-part><tp:taxon-name-part taxon-name-part-type="species" reg="globuliferum">globuliferum</tp:taxon-name-part></tp:taxon-name></italic>, P)”. However, Pérez-Moreau’s statement is insufficiently precise since it cannot be ascertained to which of the two specimens at P he was referring. Thus, his choice is here interpreted as a first-step lectotypification. In order to narrow this designation, the specimen P00606762 is here selected as a second-step lectotype.</p><p>In describing <italic><tp:taxon-name><tp:taxon-name-part taxon-name-part-type="genus" reg="Eritrichium">Eritrichium</tp:taxon-name-part><tp:taxon-name-part taxon-name-part-type="species" reg="glareosum">glareosum</tp:taxon-name-part></tp:taxon-name></italic>, <xref ref-type="bibr" rid="B36">Rudolph A. Philippi (1864)</xref> cited a collection made in “alveo fluminis Aconcagua”, Chile. Two specimens of this collection in agreement with the protologue are found at SGO. These duplicates all bear original labels annotated by Philippi with the identification of “<tp:taxon-name><tp:taxon-name-part taxon-name-part-type="genus" reg="Eritrichium">E.</tp:taxon-name-part><tp:taxon-name-part taxon-name-part-type="species" reg="glareosum">glareosum</tp:taxon-name-part></tp:taxon-name>” and agree with the diagnosis cited in the protologue. <xref ref-type="bibr" rid="B16">Johnston (1927)</xref> referred to a sheet lodged at SGO as the “type” of <italic><tp:taxon-name><tp:taxon-name-part taxon-name-part-type="genus" reg="Eritrichium">E.</tp:taxon-name-part><tp:taxon-name-part taxon-name-part-type="species" reg="glareosum">glareosum</tp:taxon-name-part></tp:taxon-name></italic> and, thus, his statement is here interpreted as a first-step lectotype designation. In order to narrow this earlier designation, the specimen SGO000004086 is here selected as a second-step lectotype.</p><p><xref ref-type="bibr" rid="B39">Rudolph A. Philippi (1895)</xref> described <italic><tp:taxon-name><tp:taxon-name-part taxon-name-part-type="genus" reg="Eritrichium">Eritrichium</tp:taxon-name-part><tp:taxon-name-part taxon-name-part-type="species" reg="carrizalense">carrizalense</tp:taxon-name-part></tp:taxon-name></italic> based on a Rosario Godoy de Callao collection made in Yerba Buena, Chile. A duplicate of this material, annotated in Philippi’s hand as “<tp:taxon-name><tp:taxon-name-part taxon-name-part-type="genus" reg="Eritrichium">Eritrichium</tp:taxon-name-part><tp:taxon-name-part taxon-name-part-type="species" reg="carrizalense">carrizalense</tp:taxon-name-part></tp:taxon-name>”, was lodged at B and now destroyed but a photograph from Macbride’s Berlin negatives (neg. 17371) is available at F with a copy at GH. Furthermore, there is a duplicate at herbarium SGO and fragments of the syntype at B lodged at GH. <xref ref-type="bibr" rid="B16">Johnston (1927)</xref> referred to the original material of this name, stating that the “type” was lodged at SGO; in the protologue of the species, however, there is no indication of any particular specimen as such. Thus, <xref ref-type="bibr" rid="B16">Johnston’s (1927)</xref> statement is here interpreted as a lectotype designation.</p><p>The protologue of <italic><tp:taxon-name><tp:taxon-name-part taxon-name-part-type="genus" reg="Eritrichium">Eritrichium</tp:taxon-name-part><tp:taxon-name-part taxon-name-part-type="species" reg="sphaerophorum">sphaerophorum</tp:taxon-name-part></tp:taxon-name></italic> (<xref ref-type="bibr" rid="B39">Philippi 1895</xref>) includes a direct reference to a collection made by Rudolph A. Philippi near Caldera, Chile, in 1879. <xref ref-type="bibr" rid="B16">Johnston (1927)</xref> clearly indicated a sheet housed at SGO as the “type”, although an additional element, also annotated in Philippi’s hand as “<tp:taxon-name><tp:taxon-name-part taxon-name-part-type="genus" reg="Eritrichium">Eritrichium</tp:taxon-name-part><tp:taxon-name-part taxon-name-part-type="species" reg="sphaerophorum">sphaerophorum</tp:taxon-name-part></tp:taxon-name>” was located there in agreement with the protologue. In this context, <xref ref-type="bibr" rid="B16">Johnston’s (1927)</xref> choice is here interpreted as a first-step lectotypification. In order to narrow this designation, the specimen SGO000004137 is selected as a second-step lectotype.</p></tp:treatment-sec><ref-list><ref id="B30"><mixed-citation xmlns:xlink="http://www.w3.org/1999/xlink" xlink:type="simple"><person-group><name name-style="western"><surname>Pérez-Moreau</surname><given-names>RL</given-names></name></person-group> (<year>1976</year>) Revisión del género <italic><tp:taxon-name><tp:taxon-name-part taxon-name-part-type="genus">Cryptantha</tp:taxon-name-part></tp:taxon-name></italic> en la Argentina (<tp:taxon-name><tp:taxon-name-part taxon-name-part-type="family">Boraginaceae</tp:taxon-name-part></tp:taxon-name>). Darwiniana 20(1/2): 155–188.</mixed-citation></ref><ref id="B16"><mixed-citation xmlns:xlink="http://www.w3.org/1999/xlink" xlink:type="simple"><person-group><name name-style="western"><surname>Johnston</surname><given-names>IM</given-names></name></person-group> (<year>1927</year>) <article-title>Studies in the <tp:taxon-name><tp:taxon-name-part taxon-name-part-type="family">Boraginaceae</tp:taxon-name-part></tp:taxon-name> VI. A revision of the South American <tp:taxon-name><tp:taxon-name-part taxon-name-part-type="subfamily">Boraginoideae</tp:taxon-name-part></tp:taxon-name>.</article-title><source>Contributions from the Gray Herbarium of Harvard University</source><volume>78</volume>: <fpage>1</fpage>–<lpage>118</lpage>.</mixed-citation></ref><ref id="B6"><mixed-citation xmlns:xlink="http://www.w3.org/1999/xlink" xlink:type="simple"><person-group><name name-style="western"><surname>Clos</surname><given-names>D</given-names></name></person-group> (<year>1849</year>) <article-title><tp:taxon-name><tp:taxon-name-part taxon-name-part-type="genus">Eritrichium</tp:taxon-name-part></tp:taxon-name>.</article-title><source>Flora Chilena</source><volume>4</volume>(<issue>4</issue>): <fpage>462</fpage>–<lpage>472</lpage>.</mixed-citation></ref><ref id="B36"><mixed-citation xmlns:xlink="http://www.w3.org/1999/xlink" xlink:type="simple"><person-group><name name-style="western"><surname>Philippi</surname><given-names>RA</given-names></name></person-group> (<year>1864</year>) <article-title>Plantarum novarum Chilensium.</article-title><source>Linnaea</source><volume>33</volume>: <fpage>1</fpage>–<lpage>308</lpage>.</mixed-citation></ref><ref id="B39"><mixed-citation xmlns:xlink="http://www.w3.org/1999/xlink" xlink:type="simple"><person-group><name name-style="western"><surname>Philippi</surname><given-names>RA</given-names></name></person-group> (<year>1895</year>) <article-title>Plantas nuevas chilenas de las familias que corresponden al tomo IV de la obra de Gay: (continuación).</article-title><source>Anales de la Universidad de Chile</source><volume>90</volume>: <fpage>511</fpage>–<lpage>566</lpage>. <ext-link xlink:type="simple" ext-link-type="doi" xlink:href="10.5354/0717-8883.2012.20872">https://doi.org/10.5354/0717-8883.2012.20872</ext-link></mixed-citation></ref></ref-list></tp:taxon-treatment>
