# Supplementary material for: Nomenclatural revision of Cryptantha (Boraginaceae s. str.) names linked to South American taxa
Source: PhytoKeys. 2021 Aug 30;181:29–47. doi: 10.3897/phytokeys.181.69740 (PMC8421323; doi:10.3897/phytokeys.181.69740)
Supplement: XML Treatment for Cryptantha patagonica [file phytokeys.181.69740-treatment17.xml]

<!DOCTYPE tp:taxon-treatment
  PUBLIC "-//TaxonX//DTD Taxonomic Treatment Publishing DTD v0 20100105//EN" "tax-treatment-NSO.dtd">
<tp:taxon-treatment xmlns:tp="http://www.plazi.org/taxpub"><tp:treatment-meta><kwd-group><label>Taxon classification</label><kwd><named-content xmlns:xlink="http://www.w3.org/1999/xlink" content-type="kingdom">Plantae</named-content></kwd><kwd><named-content xmlns:xlink="http://www.w3.org/1999/xlink" content-type="order">Boraginales</named-content></kwd><kwd><named-content xmlns:xlink="http://www.w3.org/1999/xlink" content-type="family">Boraginaceae</named-content></kwd></kwd-group><mixed-citation publication-type="journal"><person-group><name><surname>Moroni</surname><given-names>Pablo</given-names></name><name><surname>Martínez</surname><given-names>Agustina</given-names></name><name><surname>Simpson</surname><given-names>Michael G.</given-names></name></person-group><article-title>Nomenclatural revision of <italic><tp:taxon-name><tp:taxon-name-part taxon-name-part-type="genus" reg="Cryptantha">Cryptantha</tp:taxon-name-part></tp:taxon-name></italic> (<tp:taxon-name><tp:taxon-name-part taxon-name-part-type="family">Boraginaceae</tp:taxon-name-part></tp:taxon-name> s. str.) names linked to South American taxa</article-title><source>PhytoKeys</source><day>30</day><month>8</month><year>2021</year><volume>181</volume><fpage>29</fpage><lpage>47</lpage><pub-id pub-id-type="doi">10.3897/phytokeys.181.69740</pub-id></mixed-citation></tp:treatment-meta><tp:nomenclature><label>17.</label><tp:taxon-name>
            <object-id xmlns:xlink="http://www.w3.org/1999/xlink" content-type="arpha" xlink:type="simple">74C39958-F0BE-50D5-A00B-41C2CEDF0199</object-id>
            <tp:taxon-name-part taxon-name-part-type="genus" reg="Cryptantha">Cryptantha</tp:taxon-name-part>
            <tp:taxon-name-part taxon-name-part-type="species" reg="patagonica">patagonica</tp:taxon-name-part>
          </tp:taxon-name><tp:taxon-authority>(Speg.) I.M. Johnst., Contr. Gray Herb. 68: 54. 1923.</tp:taxon-authority><tp:nomenclature-citation-list><tp:nomenclature-citation><tp:taxon-name>
                <tp:taxon-name-part taxon-name-part-type="genus" reg="Cryptantha"/>
                <tp:taxon-name-part taxon-name-part-type="species" reg="patagonica"/>
              </tp:taxon-name><comment>≡ <tp:taxon-name><tp:taxon-name-part taxon-name-part-type="genus" reg="Amsinckia">Amsinckia</tp:taxon-name-part><tp:taxon-name-part taxon-name-part-type="species" reg="patagonica">patagonica</tp:taxon-name-part></tp:taxon-name> Speg., Nov. Add. Fl. Patag. 39. 1902. Type: Argentina. [Unknown province:] “Hab. in aridis secus Río S. Cruz”, Feb. 1882, <italic>C. Spegazzini s.n.</italic> (lectotype, designated here: GH [GH00096569 digital image!]). </comment></tp:nomenclature-citation><tp:nomenclature-citation><tp:taxon-name>
                <tp:taxon-name-part taxon-name-part-type="genus" reg="Cryptantha"/>
                <tp:taxon-name-part taxon-name-part-type="species" reg="patagonica"/>
              </tp:taxon-name><comment>= <tp:taxon-name><tp:taxon-name-part taxon-name-part-type="genus" reg="Eritrichium">Eritrichium</tp:taxon-name-part><tp:taxon-name-part taxon-name-part-type="species" reg="parvulum">parvulum</tp:taxon-name-part></tp:taxon-name> Phil., Anales Univ. Chile 90: 535. 1895. <tp:taxon-name><tp:taxon-name-part taxon-name-part-type="genus" reg="Cryptantha">Cryptantha</tp:taxon-name-part><tp:taxon-name-part taxon-name-part-type="species" reg="parvula">parvula</tp:taxon-name-part></tp:taxon-name> (Phil.) Brand, Pflanzenr. (Engler) [Heft 97] 4, Fam. 252: 50. 1931. Type: Chile. Región de Atacama: Caldera, Sep. 1885, <italic>F. Philippi s.n.</italic> (lectotype, designated here: SGO [SGO000004116 digital image!]; isolectotypes: CORD [CORD00003777 digital image!], GH [GH00096568 digital image!], SGO [SGO000004115 digital image!]). </comment></tp:nomenclature-citation></tp:nomenclature-citation-list></tp:nomenclature><tp:treatment-sec sec-type="notes" id="SECID0ECEBG"><title>Notes.</title><p>In describing <italic><tp:taxon-name><tp:taxon-name-part taxon-name-part-type="genus" reg="Amsinckia">Amsinckia</tp:taxon-name-part><tp:taxon-name-part taxon-name-part-type="species" reg="patagonica">patagonica</tp:taxon-name-part></tp:taxon-name></italic>, <xref ref-type="bibr" rid="B45">Spegazzini (1902)</xref> cited a syntype from Patagonia, Argentina. The gathering consists of a collection he made in Río Santa Cruz, Argentina, in 1882. No specimen corresponding to the material cited in the protologue was located at LP, where Spegazzini worked (<xref ref-type="bibr" rid="B48">Stafleu and Cowan 1986</xref>). However, a duplicate of the syntype in agreement with the protologue is kept at GH. This material matches the diagnosis coined by Spegazzini, and, thus, it is here chosen as the lectotype of the name. <xref ref-type="bibr" rid="B39">Rudolph A. Philippi (1895)</xref> based the description of <italic><tp:taxon-name><tp:taxon-name-part taxon-name-part-type="genus" reg="Eritrichium">Eritrichium</tp:taxon-name-part><tp:taxon-name-part taxon-name-part-type="species" reg="parvulum">parvulum</tp:taxon-name-part></tp:taxon-name></italic> on three collections made by F. Philippi on a trip to the Atacama Region, Chile, in 1885. The first gathering consists of a collection from Caldera, while the other two were made in Piedra Colgada and Chañarcillo. Four duplicates of the syntype collected in Caldera are kept at CORD, GH, and SGO. Among the other syntypes, a duplicate of each collection is housed at SGO. All specimens are in agreement with the localities and the diagnosis cited in the protologue. The syntype from Caldera is preferred as it shows the best quality of preservation of the important diagnostic features of the taxon. Thus, a duplicate from this collection is here chosen as lectotype of the name.</p></tp:treatment-sec><ref-list><ref id="B45"><mixed-citation xmlns:xlink="http://www.w3.org/1999/xlink" xlink:type="simple"><person-group><name name-style="western"><surname>Spegazzini</surname><given-names>CL</given-names></name></person-group> (<year>1902</year>) <article-title>Nova addenda ad Flora Patagonicam.</article-title><source>Anales del Museo Buenos Aires</source><volume>7</volume>: <fpage>135</fpage>–<lpage>308</lpage>.</mixed-citation></ref><ref id="B48"><mixed-citation xmlns:xlink="http://www.w3.org/1999/xlink" xlink:type="simple"><person-group><name name-style="western"><surname>Stafleu</surname><given-names>FA</given-names></name><name name-style="western"><surname>Cowan</surname><given-names>RS</given-names></name></person-group> (<year>1986</year>) Taxonomic Literature Vol. 6, a Selective Guide to Botanical Publications and Collections with Dates, Commentaries and Types, ed. 2. Bohn, Scheltema &amp; Holkema, Utrecht.</mixed-citation></ref><ref id="B39"><mixed-citation xmlns:xlink="http://www.w3.org/1999/xlink" xlink:type="simple"><person-group><name name-style="western"><surname>Philippi</surname><given-names>RA</given-names></name></person-group> (<year>1895</year>) <article-title>Plantas nuevas chilenas de las familias que corresponden al tomo IV de la obra de Gay: (continuación).</article-title><source>Anales de la Universidad de Chile</source><volume>90</volume>: <fpage>511</fpage>–<lpage>566</lpage>. <ext-link xlink:type="simple" ext-link-type="doi" xlink:href="10.5354/0717-8883.2012.20872">https://doi.org/10.5354/0717-8883.2012.20872</ext-link></mixed-citation></ref></ref-list></tp:taxon-treatment>
