# Supplementary material for: Nomenclatural revision of Cryptantha (Boraginaceae s. str.) names linked to South American taxa
Source: PhytoKeys. 2021 Aug 30;181:29–47. doi: 10.3897/phytokeys.181.69740 (PMC8421323; doi:10.3897/phytokeys.181.69740)
Supplement: XML Treatment for Cryptantha spathulata [file phytokeys.181.69740-treatment18.xml]

<!DOCTYPE tp:taxon-treatment
  PUBLIC "-//TaxonX//DTD Taxonomic Treatment Publishing DTD v0 20100105//EN" "tax-treatment-NSO.dtd">
<tp:taxon-treatment xmlns:tp="http://www.plazi.org/taxpub"><tp:treatment-meta><kwd-group><label>Taxon classification</label><kwd><named-content xmlns:xlink="http://www.w3.org/1999/xlink" content-type="kingdom">Plantae</named-content></kwd><kwd><named-content xmlns:xlink="http://www.w3.org/1999/xlink" content-type="order">Boraginales</named-content></kwd><kwd><named-content xmlns:xlink="http://www.w3.org/1999/xlink" content-type="family">Boraginaceae</named-content></kwd></kwd-group><mixed-citation publication-type="journal"><person-group><name><surname>Moroni</surname><given-names>Pablo</given-names></name><name><surname>Martínez</surname><given-names>Agustina</given-names></name><name><surname>Simpson</surname><given-names>Michael G.</given-names></name></person-group><article-title>Nomenclatural revision of <italic><tp:taxon-name><tp:taxon-name-part taxon-name-part-type="genus" reg="Cryptantha">Cryptantha</tp:taxon-name-part></tp:taxon-name></italic> (<tp:taxon-name><tp:taxon-name-part taxon-name-part-type="family">Boraginaceae</tp:taxon-name-part></tp:taxon-name> s. str.) names linked to South American taxa</article-title><source>PhytoKeys</source><day>30</day><month>8</month><year>2021</year><volume>181</volume><fpage>29</fpage><lpage>47</lpage><pub-id pub-id-type="doi">10.3897/phytokeys.181.69740</pub-id></mixed-citation></tp:treatment-meta><tp:nomenclature><label>18.</label><tp:taxon-name>
            <object-id xmlns:xlink="http://www.w3.org/1999/xlink" content-type="arpha" xlink:type="simple">AE0B347C-6D43-551E-A694-D79E71F0CC66</object-id>
            <tp:taxon-name-part taxon-name-part-type="genus" reg="Cryptantha">Cryptantha</tp:taxon-name-part>
            <tp:taxon-name-part taxon-name-part-type="species" reg="spathulata">spathulata</tp:taxon-name-part>
          </tp:taxon-name><tp:taxon-authority>(Phil.) Reiche, Anales Univ. Chile 121: 823. 1907.</tp:taxon-authority><tp:nomenclature-citation-list><tp:nomenclature-citation><tp:taxon-name>
                <tp:taxon-name-part taxon-name-part-type="genus" reg="Cryptantha"/>
                <tp:taxon-name-part taxon-name-part-type="species" reg="spathulata"/>
              </tp:taxon-name><comment>≡ <tp:taxon-name><tp:taxon-name-part taxon-name-part-type="genus" reg="Eritrichium">Eritrichium</tp:taxon-name-part><tp:taxon-name-part taxon-name-part-type="species" reg="spathulatum">spathulatum</tp:taxon-name-part></tp:taxon-name> Phil., Anales Univ. Chile 90: 517. 1895. Type: Chile. [Región del Libertador General Bernardo O’Higgins:] Colchagua de Popeta, 1881, <italic>F. Philippi s.n.</italic> (first-step lectotype, designated by <xref ref-type="bibr" rid="B16">Johnston 1927</xref>, pg. 58: SGO; second-step lectotype, designated here: SGO [SGO000004135 digital image!]; isolectotypes: GH [GH00096577 digital image!], SGO [SGO000004134 digital image!]). </comment></tp:nomenclature-citation></tp:nomenclature-citation-list></tp:nomenclature><tp:treatment-sec sec-type="notes" id="SECID0ECHBG"><title>Note.</title><p>In describing <italic><tp:taxon-name><tp:taxon-name-part taxon-name-part-type="genus" reg="Eritrichium">Eritrichium</tp:taxon-name-part><tp:taxon-name-part taxon-name-part-type="species" reg="spathulatum">spathulatum</tp:taxon-name-part></tp:taxon-name></italic>, <xref ref-type="bibr" rid="B39">Rudolph A. Philippi (1895)</xref> cited a collection made by F. Philippi in Colchagua de Popeta, Chile. Two duplicates of this gathering in agreement with the protologue and annotated as “<tp:taxon-name><tp:taxon-name-part taxon-name-part-type="genus" reg="Eritrichium">Eritrichium</tp:taxon-name-part><tp:taxon-name-part taxon-name-part-type="species" reg="spathulatum">spathulatum</tp:taxon-name-part></tp:taxon-name>” by Philippi are found at SGO. <xref ref-type="bibr" rid="B16">Johnston (1927)</xref> referred to the “type” as lodged at SGO and, therefore, his statement must be considered as a first-step lectotypification. In order to narrow this broad designation, the specimen SGO000004135 is here selected as a second-step lectotype.</p></tp:treatment-sec><ref-list><ref id="B16"><mixed-citation xmlns:xlink="http://www.w3.org/1999/xlink" xlink:type="simple"><person-group><name name-style="western"><surname>Johnston</surname><given-names>IM</given-names></name></person-group> (<year>1927</year>) <article-title>Studies in the <tp:taxon-name><tp:taxon-name-part taxon-name-part-type="family">Boraginaceae</tp:taxon-name-part></tp:taxon-name> VI. A revision of the South American <tp:taxon-name><tp:taxon-name-part taxon-name-part-type="subfamily">Boraginoideae</tp:taxon-name-part></tp:taxon-name>.</article-title><source>Contributions from the Gray Herbarium of Harvard University</source><volume>78</volume>: <fpage>1</fpage>–<lpage>118</lpage>.</mixed-citation></ref><ref id="B39"><mixed-citation xmlns:xlink="http://www.w3.org/1999/xlink" xlink:type="simple"><person-group><name name-style="western"><surname>Philippi</surname><given-names>RA</given-names></name></person-group> (<year>1895</year>) <article-title>Plantas nuevas chilenas de las familias que corresponden al tomo IV de la obra de Gay: (continuación).</article-title><source>Anales de la Universidad de Chile</source><volume>90</volume>: <fpage>511</fpage>–<lpage>566</lpage>. <ext-link xlink:type="simple" ext-link-type="doi" xlink:href="10.5354/0717-8883.2012.20872">https://doi.org/10.5354/0717-8883.2012.20872</ext-link></mixed-citation></ref></ref-list></tp:taxon-treatment>
